# Supplementary material for: Mapping Gene Expression in Whole Larval Brains of Bicyclus anynana Butterflies
Source: Methods Protoc. 2025 Mar 13;8(2):31. doi: 10.3390/mps8020031 (PMC11932290; doi:10.3390/mps8020031)
Supplement: Supplementary file 1 [file mps-08-00031-s001.zip]

Archive with 14 entries (14 files):
- VideoS10_yellow_like.mp4
- VideoS11_wry.mp4
- VideoS12_bab1.mp4
- (supp1)_Larval_Brain_Bicyclus_v15.0.pdf
- CDS_v15.0.xlsx
- VideoS1_dll(gray)synapsin(green)omb(red)_2.mp4
- VideoS2_dll(gray)synapsin(green)omb(red).mp4
- VideoS3_omb.mp4
- VideoS4_Synapsin.mp4
- VideoS5_Dll.mp4
- VideoS6_SNAI2.mp4
- VideoS7_exd.mp4
- VideoS8_AcatB.mp4
- VideoS9_dac.mp4
