# Supplementary material for: Mapping Gene Expression in Whole Larval Brains of Bicyclus anynana Butterflies
Source: Methods Protoc. 2025 Mar 13;8(2):31. doi: 10.3390/mps8020031 (PMC11932290; doi:10.3390/mps8020031)
Supplement: Supplementary file 1 [file mps-08-00031-s001.zip › CDS_v15.0.xlsx]

## Sheet: CDS
Initiator sequences
Amplifier (Dye)	Sequence
B1_P1 (AF546)	GAGGAGGGCAGCAAACGGAA
B1_P2 (AF546)	TAGAAGAGTCTTCCTTTACG
B2_P1 (AF647)	CCTCGTAAATCCTCATCAAA
B2_P2 (AF647)	AAATCATCCAGTAAACCGCC
B3_P1 (AF488)	GTCCCTGCCTCTATATCTTT
B3_P2 (AF488)	TTCCACTCAACTTTAACCCG
Gene CDS Sequences and Probe Sequences
Acetyl-CoA acetyltransferase B, mitochondrial (AcatB)
ncbi: LOC112045444
Sequence
ATGGCATCCCAGCTTTCTTTAAATGAAGTGGTAATTGCGTCGGCTGTGAGAACGCCCATAGGATCTTTTAAAGGCACCCTTTCTCCTCTATCGGCTACACAATTGGGTGCTATCGTTGTCAAAGCAGCTGTTGAAAGAGCTGGCATACCAAATACCGAAGTTAAGGAGGTTATCATGGGTAATGTTTGTTCTGGATATCTTGGACAAAATCCAGCTCGGCAAGCAGCTATCTTTGGTGGTCTTTCACAAAGCACAGTTTGTACAACAGTCAACAAAGTGTGCGCTTCAGGGACAAAAGCTGTTATATTAGCAGTGCAATGTCTTCAAACGGGAACTCAAGACATTATCCTTGCAGGTGGGATGGAATCAATGTCAAACATACCTTATTATTTGAAAAGA…
Probe name	Probe sequence	Gene target
B1_P1 (AcatB)_1	GAGGAGGGCAGCAAACGGAAACCACCAAAGATAGCTGCTTGCCGA	ACCACCAAAGATAGCTGCTTGCCGA
B1_P1 (AcatB)_2	GAGGAGGGCAGCAAACGGAACTAATATAACAGCTTTTGTCCCTGA	CTAATATAACAGCTTTTGTCCCTGA
B1_P1 (AcatB)_3	GAGGAGGGCAGCAAACGGAAATGTTTGACATTGATTCCATCCCAC	ATGTTTGACATTGATTCCATCCCAC
B1_P1 (AcatB)_4	GAGGAGGGCAGCAAACGGAAATCATGTAAAATACCATCAACCAAC	ATCATGTAAAATACCATCAACCAAC
B1_P1 (AcatB)_5	GAGGAGGGCAGCAAACGGAATTTCTAGTTTTTTAGCTACAATTTC	TTTCTAGTTTTTTAGCTACAATTTC
B1_P1 (AcatB)_6	GAGGAGGGCAGCAAACGGAATTTATTCCGTATGCAGCTTCACTTT	TTTATTCCGTATGCAGCTTCACTTT
B1_P2 (AcatB)_1	TGTTGTACAAACTGTGCTTTGTGAATAGAAGAGTCTTCCTTTACG	TGTTGTACAAACTGTGCTTTGTGAA
B1_P2 (AcatB)_2	GAGTTCCCGTTTGAAGACATTGCACTAGAAGAGTCTTCCTTTACG	GAGTTCCCGTTTGAAGACATTGCAC
B1_P2 (AcatB)_3	ATTTCACCTCTTTTCAAATAATAAGTAGAAGAGTCTTCCTTTACG	ATTTCACCTCTTTTCAAATAATAAG
B1_P2 (AcatB)_4	GATTTGGTTGTAAACATCTGTGAGATAGAAGAGTCTTCCTTTACG	GATTTGGTTGTAAACATCTGTGAGA
B1_P2 (AcatB)_5	CGTATTCATCTTGTTGTTGTCTTGATAGAAGAGTCTTCCTTTACG	CGTATTCATCTTGTTGTTGTCTTGA
B1_P2 (AcatB)_6	ACAGGTACTAATTCATCTTTAAAAGTAGAAGAGTCTTCCTTTACG	ACAGGTACTAATTCATCTTTAAAAG
Protein bric à brac 1 (bab1)
ncbi: LOC112043806
Sequence
ATGCCGGCCGAGGAAGACCCCGGGGCGATGGACGGCCGCGAAGCCGCCGACGGCTCGCCGCAGCAGTTCTGCCTGCGATGGAACAACTACCAGGCCAACCTGGCCACCTGCTTCGACCAGCTGCTGCAGACCGAGTCGTTCGTGGACGTGACGCTGGCGTGCGAGGGCCGCAGCCTGAAGGCGCACAAGGTGGTGCTGTCCGCCTGCAGCCCGTACTTCCAGACGCTGTTCACGGAGAACCCGTGCCGGCACCCGATCGTCATCATGCGCGACATCAAGTACTGCGACCTGAAGGCGGTGGTGGACTTCATGTACCGCGGCGAGATCAACGTGTCGCAGGACCAGATCGCGGCGCTGCTGCAGGTGGCGGAAACGCTGAAGGTGCGCGGGCTGACGGAC…
Probe name	Probe sequence	Gene target
B2_P1 (bab1)_1	CCTCGTAAATCCTCATCAAAGTTCTCCGTGAACAGCGTCTGGAAG	GTTCTCCGTGAACAGCGTCTGGAAG
B2_P1 (bab1)_2	CCTCGTAAATCCTCATCAAATGAAGTCCACCACCGCCTTCAGGTC	TGAAGTCCACCACCGCCTTCAGGTC
B2_P1 (bab1)_3	CCTCGTAAATCCTCATCAAATTCAGCGTTTCCGCCACCTGCAGCA	TTCAGCGTTTCCGCCACCTGCAGCA
B2_P1 (bab1)_4	CCTCGTAAATCCTCATCAAACGCGGTGCCGCTGCGCTTGGCGGCG	CGCGGTGCCGCTGCGCTTGGCGGCG
B2_P1 (bab1)_5	CCTCGTAAATCCTCATCAAAGCGCGGAGCCCGAGCGGCGGCGCGC	GCGCGGAGCCCGAGCGGCGGCGCGC
B2_P1 (bab1)_6	CCTCGTAAATCCTCATCAAATCGACGTCGTCGTGCATGGGCGGCG	TCGACGTCGTCGTGCATGGGCGGCG
B2_P1 (bab1)_7	CCTCGTAAATCCTCATCAAAAGCGTGAGAGTTTTCAATTAATTTG	AGCGTGAGAGTTTTCAATTAATTTG
B2_P1 (bab1)_8	CCTCGTAAATCCTCATCAAAACTTCTGCCACATGGACTGCAGCTG	ACTTCTGCCACATGGACTGCAGCTG
B2_P2 (bab1)_1	CATGATGACGATCGGGTGCCGGCACAAATCATCCAGTAAACCGCC	CATGATGACGATCGGGTGCCGGCAC
B2_P2 (bab1)_2	GCGACACGTTGATCTCGCCGCGGTAAAATCATCCAGTAAACCGCC	GCGACACGTTGATCTCGCCGCGGTA
B2_P2 (bab1)_3	CCGCTCACGTCCGTCAGCCCGCGCAAAATCATCCAGTAAACCGCC	CCGCTCACGTCCGTCAGCCCGCGCA
B2_P2 (bab1)_4	CAGCCCCGCGCCCGGCGCGTCCGGCAAATCATCCAGTAAACCGCC	CAGCCCCGCGCCCGGCGCGTCCGGC
B2_P2 (bab1)_5	GCAGCAGGTCGGCGGGCGGCGAGCGAAATCATCCAGTAAACCGCC	GCAGCAGGTCGGCGGGCGGCGAGCG
B2_P2 (bab1)_6	ATCATCTCGGCGATGCCGGGGCGGAAAATCATCCAGTAAACCGCC	ATCATCTCGGCGATGCCGGGGCGGA
B2_P2 (bab1)_7	AATCGAAGATGTGGAGGCGCCGAGCAAATCATCCAGTAAACCGCC	AATCGAAGATGTGGAGGCGCCGAGC
B2_P2 (bab1)_8	GCACGATGCTCTGGTTGGTGTTCCAAAATCATCCAGTAAACCGCC	GCACGATGCTCTGGTTGGTGTTCCA
Dachshund (dac)
ncbi: LOC112044740
Sequence
ATGGAGTCCGCCGTGGACTCAGCGTCGACCGCCAGCGAGGTGAGCGGCTCGTCCGGGGGCTCGCCGCGCGTCAAGGCGGCGTCGCCGGCGCGCGGCCTCAGCCCGCCGCAGCTGCTGGCGCCGCGCCTGCCGCTGCCGCCGCCGGGCCTGGGCCTGCTGGGCTCGCTGCAGATGATGCACCACTCGCCGCTCGAGCTCATGGCGGCGGCGCACCACCACCCGCACCGCTACGGGAGCCCGCCGCCCATCTCCACGTCCGACCCCTCGGCGAACGAGTGCAAGCTGGTGGACTATCGCGGGCAGAAGGTGGCCGCGTTCATCATCCAGGGCGACACGATGCTGTGCCTGCCGCAGGCCTTCGAGCTGTTCCTGAAGCACCTGGTGGGCGGGCTGCACACC…
Probe name	Probe sequence	Gene target
B3_P1 (dac)_1	GTCCCTGCCTCTATATCTTTCCTCGCTGGCGGTCGACGCTGAGTC	CCTCGCTGGCGGTCGACGCTGAGTC
B3_P1 (dac)_2	GTCCCTGCCTCTATATCTTTGCAGGCCCAGGCCCGGCGGCGGCAG	GCAGGCCCAGGCCCGGCGGCGGCAG
B3_P1 (dac)_3	GTCCCTGCCTCTATATCTTTTGCGGGTGGTGGTGCGCCGCCGCCA	TGCGGGTGGTGGTGCGCCGCCGCCA
B3_P1 (dac)_4	GTCCCTGCCTCTATATCTTTGGCCTGCGGCAGGCACAGCATCGTG	GGCCTGCGGCAGGCACAGCATCGTG
B3_P1 (dac)_5	GTCCCTGCCTCTATATCTTTCTGGATGGCGCCCAGCCCGCGCAGG	CTGGATGGCGCCCAGCCCGCGCAGG
B3_P1 (dac)_6	GTCCCTGCCTCTATATCTTTAGCACGCTTCGGAGGTCGACCCGGT	AGCACGCTTCGGAGGTCGACCCGGT
B3_P2 (dac)_1	GCGGCGAGCCCCCGGACGAGCCGCTTTCCACTCAACTTTAACCCG	GCGGCGAGCCCCCGGACGAGCCGCT
B3_P2 (dac)_2	AGTGGTGCATCATCTGCAGCGAGCCTTCCACTCAACTTTAACCCG	AGTGGTGCATCATCTGCAGCGAGCC
B3_P2 (dac)_3	GAGATGGGCGGCGGGCTCCCGTAGCTTCCACTCAACTTTAACCCG	GAGATGGGCGGCGGGCTCCCGTAGC
B3_P2 (dac)_4	CACCAGGTGCTTCAGGAACAGCTCGTTCCACTCAACTTTAACCCG	CACCAGGTGCTTCAGGAACAGCTCG
B3_P2 (dac)_5	GAGCAGCTTGCAGCGGTTGACGCCCTTCCACTCAACTTTAACCCG	GAGCAGCTTGCAGCGGTTGACGCCC
B3_P2 (dac)_6	GGCGGCAAGCGAAAGACCAACTCCATTCCACTCAACTTTAACCCG	GGCGGCAAGCGAAAGACCAACTCCA
Homeotic protein distal-less (Dll)
lepbase: BANY.1.2.t22118
Sequence
ATGCATCGCGCCACGAGAGGCCGGGTAGCGTTCGGAGCAGTCCAGAAATCCCTCAAAATTACACGAATTCAGTCCCCAAACAGCAAACCCACCACGCTGAGTTTCTCAGATCCCTTTGGGCCTCCTCAGTCCACGGACGGGGGGGGCCCGTCGACCCCGCAGCCCGCCATGACCACCCAGGAGCTGGACCACCAACACCACCACCTGGGAGGTTCACAAACCCCCCACGATATATCCAACTCCACGAATTCAACCCCCACCAACGTTTCCTCGAAATCCGCCTTCATAGAGTTACAGCAACACGGTTACGGGCCTTTCAAAGGTGGTTACCAACATCCCCACCATTTCGGCAGCCCGGGGGGTCAGCAGAACCCCCACGAGGCGTCGGGGTTCCCGAGC…
Probe name	Probe sequence	Gene target
B1_P1 (Dll)_1	GAGGAGGGCAGCAAACGGAAGAACGCTACCCGGCCTCTCGTGGCG	GAACGCTACCCGGCCTCTCGTGGCG
B1_P1 (Dll)_2	GAGGAGGGCAGCAAACGGAACGGGCTGCGGGGTCGACGGGCCCCC	CGGGCTGCGGGGTCGACGGGCCCCC
B1_P1 (Dll)_3	GAGGAGGGCAGCAAACGGAATTGCTGTAACTCTATGAAGGCGGAT	TTGCTGTAACTCTATGAAGGCGGAT
B1_P1 (Dll)_4	GAGGAGGGCAGCAAACGGAAGCTGACCCCCCGGGCTGCCGAAATG	GCTGACCCCCCGGGCTGCCGAAATG
B1_P1 (Dll)_5	GAGGAGGGCAGCAAACGGAATTCATCTTTGGGCGGACTTGCACAT	TTCATCTTTGGGCGGACTTGCACAT
B1_P1 (Dll)_6	GAGGAGGGCAGCAAACGGAAGGTTTGCGCATCTTCTTGCCCTTGC	GGTTTGCGCATCTTCTTGCCCTTGC
B1_P2 (Dll)_1	AATTTTGAGGGATTTCTGGACTGCTTAGAAGAGTCTTCCTTTACG	AATTTTGAGGGATTTCTGGACTGCT
B1_P2 (Dll)_2	GGTGGTCCAGCTCCTGGGTGGTCATTAGAAGAGTCTTCCTTTACG	GGTGGTCCAGCTCCTGGGTGGTCAT
B1_P2 (Dll)_3	ACCACCTTTGAAAGGCCCGTAACCGTAGAAGAGTCTTCCTTTACG	ACCACCTTTGAAAGGCCCGTAACCG
B1_P2 (Dll)_4	GGAACCCCGACGCCTCGTGGGGGTTTAGAAGAGTCTTCCTTTACG	GGAACCCCGACGCCTCGTGGGGGTT
B1_P2 (Dll)_5	CCCAGGGTCGTCGGATAGACCACATTAGAAGAGTCTTCCTTTACG	CCCAGGGTCGTCGGATAGACCACAT
B1_P2 (Dll)_6	AGCTGCAAGCTGGAGTAGATGGTGCTAGAAGAGTCTTCCTTTACG	AGCTGCAAGCTGGAGTAGATGGTGC
B2_P1 (Dll)_1	CCTCGTAAATCCTCATCAAAGAACGCTACCCGGCCTCTCGTGGCG	GAACGCTACCCGGCCTCTCGTGGCG
B2_P1 (Dll)_2	CCTCGTAAATCCTCATCAAACGGGCTGCGGGGTCGACGGGCCCCC	CGGGCTGCGGGGTCGACGGGCCCCC
B2_P1 (Dll)_3	CCTCGTAAATCCTCATCAAATTGCTGTAACTCTATGAAGGCGGAT	TTGCTGTAACTCTATGAAGGCGGAT
B2_P1 (Dll)_4	CCTCGTAAATCCTCATCAAAGCTGACCCCCCGGGCTGCCGAAATG	GCTGACCCCCCGGGCTGCCGAAATG
B2_P1 (Dll)_5	CCTCGTAAATCCTCATCAAATTCATCTTTGGGCGGACTTGCACAT	TTCATCTTTGGGCGGACTTGCACAT
B2_P1 (Dll)_6	CCTCGTAAATCCTCATCAAAGGTTTGCGCATCTTCTTGCCCTTGC	GGTTTGCGCATCTTCTTGCCCTTGC
B2_P2 (Dll)_1	AATTTTGAGGGATTTCTGGACTGCTAAATCATCCAGTAAACCGCC	AATTTTGAGGGATTTCTGGACTGCT
B2_P2 (Dll)_2	GGTGGTCCAGCTCCTGGGTGGTCATAAATCATCCAGTAAACCGCC	GGTGGTCCAGCTCCTGGGTGGTCAT
B2_P2 (Dll)_3	ACCACCTTTGAAAGGCCCGTAACCGAAATCATCCAGTAAACCGCC	ACCACCTTTGAAAGGCCCGTAACCG
B2_P2 (Dll)_4	GGAACCCCGACGCCTCGTGGGGGTTAAATCATCCAGTAAACCGCC	GGAACCCCGACGCCTCGTGGGGGTT
B2_P2 (Dll)_5	CCCAGGGTCGTCGGATAGACCACATAAATCATCCAGTAAACCGCC	CCCAGGGTCGTCGGATAGACCACAT
B2_P2 (Dll)_6	AGCTGCAAGCTGGAGTAGATGGTGCAAATCATCCAGTAAACCGCC	AGCTGCAAGCTGGAGTAGATGGTGC
PBX homeobox extradenticle (exd)
ncbi: LOC112056072
CDS
ATGGACGATCCGAATAGAATGATGGCGCATAGCGGTGGTCTCATGGGGCCCCAAGGCTACGGGCTTCCTGGCGGGGACGGCGCGCCCGCTGCGGGCGATGGCGAGGCGAGAAAACAGGATATTGGCGAAATTCTGCAGCAAATCATGAACATTACCGACCAGAGTCTCGACGAGGCGCAAGCTAGAAAACACACGCTGAACTGTCACAGGATGAAGCCTGCTCTTTTTTCCGTGTTGTGCGAAATCAAAGAAAAAACAGTGCTGTCTCTCCGCAACACGCAAGAGGAGGAGCCCCCAGACCCGCAGCTGATGAGGTTGGACAACATGCTGATAGCTGAGGGTGTGGCCGGCCCTGAGAAGGGTGGCGGCGCTGGTGCAGCTGCTTCAGCCTCCGCAGCA…
Probe name	Probe sequence	Gene target
B2_P1 (exd)_1	CCTCGTAAATCCTCATCAAAGCACAACACGGAAAAAAGAGCAGGC	GCACAACACGGAAAAAAGAGCAGGC
B2_P1 (exd)_2	CCTCGTAAATCCTCATCAAATCAGCTGCGGGTCTGGGGGCTCCTC	TCAGCTGCGGGTCTGGGGGCTCCTC
B2_P1 (exd)_3	CCTCGTAAATCCTCATCAAAGCTGCACCAGCGCCGCCACCCTTCT	GCTGCACCAGCGCCGCCACCCTTCT
B2_P1 (exd)_4	CCTCGTAAATCCTCATCAAACAGCTTCGCGCGGTAGTCGGAATGC	CAGCTTCGCGCGGTAGTCGGAATGC
B2_P1 (exd)_5	CCTCGTAAATCCTCATCAAAGGGTGGTGAACTCGTTGCAGGCGTT	GGGTGGTGAACTCGTTGCAGGCGTT
B2_P1 (exd)_6	CCTCGTAAATCCTCATCAAAACCATGCGCTCTATCTCCTTAGGAG	ACCATGCGCTCTATCTCCTTAGGAG
B2_P1 (exd)_7	CCTCGTAAATCCTCATCAAACATAACTGCCTCACACGTGGACTGT	CATAACTGCCTCACACGTGGACTGT
B2_P1 (exd)_8	CCTCGTAAATCCTCATCAAAGGATCTCTGACGCCTGCTTGCTGAA	GGATCTCTGACGCCTGCTTGCTGAA
B2_P2 (exd)_1	AGACAGCACTGTTTTTTCTTTGATTAAATCATCCAGTAAACCGCC	AGACAGCACTGTTTTTTCTTTGATT
B2_P2 (exd)_2	CAGCTATCAGCATGTTGTCCAACCTAAATCATCCAGTAAACCGCC	CAGCTATCAGCATGTTGTCCAACCT
B2_P2 (exd)_3	TCCCCTGCTGCTGCGGAGGCTGAAGAAATCATCCAGTAAACCGCC	TCCCCTGCTGCTGCGGAGGCTGAAG
B2_P2 (exd)_4	CTGGTGGTAGATCTGGCGGATCTGGAAATCATCCAGTAAACCGCC	CTGGTGGTAGATCTGGCGGATCTGG
B2_P2 (exd)_5	TCTGCTCCCGCAGCAGGTTCATGACAAATCATCCAGTAAACCGCC	TCTGCTCCCGCAGCAGGTTCATGAC
B2_P2 (exd)_6	GAACTAAACTTCTTGTGTATGATCTAAATCATCCAGTAAACCGCC	GAACTAAACTTCTTGTGTATGATCT
B2_P2 (exd)_7	CGCGTCCAGGAAACGTGAGCGTAGGAAATCATCCAGTAAACCGCC	CGCGTCCAGGAAACGTGAGCGTAGG
B2_P2 (exd)_8	AGAGGTGCGAGTAGAAGTACTCGTTAAATCATCCAGTAAACCGCC	AGAGGTGCGAGTAGAAGTACTCGTT
Optomotor-blind (omb)
lepbase: BANY.1.2.t12446
CDS
ATGCATCATCTCGAGAATTTCTCAATAAGCCGTGGTGCCTGTGGGGCCGACGCGGGCGCCGCCCCGCGGCGAGTCGGTGGCGCCTCTATCGATTATTCGGGCCTCTCGGTCGCGCGTAGCGCCGCGTCCCGCTCGCGCCGCGCGGGTGGCGCCCGCCGCGTCATGCGCGACCACCGCGCGACTGGCGCGACCTCGCGCGAGCCGCTCTCGGGCTATATCATTAATCTATTACTCCGGGAAGGTGGGCTCGTACGTAAGGAGCTCATCTATAGCCAAAGTCAACGGATGTTGTCAAAGTTGCTGTGGCCAAACCCAGTGCCTAGTCCGCCCAGAGACCCCCACTCAGATCATTTGACGATCCTGAACTCGATGCACAAGTACCAGCCACGGTTCCACCTG…
Probe name	Probe sequence	Gene target
B3_P1 (omb)_1	GTCCCTGCCTCTATATCTTTCGAATAATCGATAGAGGCGCCACCG	CGAATAATCGATAGAGGCGCCACCG
B3_P1 (omb)_2	GTCCCTGCCTCTATATCTTTCATGACGCGGCGGGCGCCACCCGCG	CATGACGCGGCGGGCGCCACCCGCG
B3_P1 (omb)_3	GTCCCTGCCTCTATATCTTTCTTTGACAACATCCGTTGACTTTGG	CTTTGACAACATCCGTTGACTTTGG
B3_P1 (omb)_4	GTCCCTGCCTCTATATCTTTCAGGATCGTCAAATGATCTGAGTGG	CAGGATCGTCAAATGATCTGAGTGG
B3_P1 (omb)_5	GTCCCTGCCTCTATATCTTTCGTTCTGGTAGGCGGTGACGGCGAT	CGTTCTGGTAGGCGGTGACGGCGAT
B3_P1 (omb)_6	GTCCCTGCCTCTATATCTTTCCGCCCCCGTGTCTCGGAAGCCTTT	CCGCCCCCGTGTCTCGGAAGCCTTT
B3_P2 (omb)_1	CGCGGCGCTACGCGCGACCGAGAGGTTCCACTCAACTTTAACCCG	CGCGGCGCTACGCGCGACCGAGAGG
B3_P2 (omb)_2	GGTCGCGCCAGTCGCGCGGTGGTCGTTCCACTCAACTTTAACCCG	GGTCGCGCCAGTCGCGCGGTGGTCG
B3_P2 (omb)_3	ACTAGGCACTGGGTTTGGCCACAGCTTCCACTCAACTTTAACCCG	ACTAGGCACTGGGTTTGGCCACAGC
B3_P2 (omb)_4	CCGTGGCTGGTACTTGTGCATCGAGTTCCACTCAACTTTAACCCG	CCGTGGCTGGTACTTGTGCATCGAG
B3_P2 (omb)_5	TGTCGATTTTCAGCTGCGTTATCTTTTCCACTCAACTTTAACCCG	TGTCGATTTTCAGCTGCGTTATCTT
B3_P2 (omb)_6	ACACGGACAGATTCTTCTCCCGCTTTTCCACTCAACTTTAACCCG	ACACGGACAGATTCTTCTCCCGCTT
Synapsin
ncbi: LOC112055844
CDS
ATGGTAGTCGGGGCGGTCAAAATAGATCGTTCGGGGTGTCCTGGGATCTGTGGCCCGCAGGCCGCGACCACATCAACCCTGTCTTTCTCAAGCTTCCGGAACTCATTCACCACCAATGTCAATTACCTGAAAAGAAGCTCAGCGGAGGCGTTGCGCAGATTCAGCTCGGGGGACCTGCAGTCCGAGTGCGATGAGGGAGAGGTGGACCCCTACACCGGCCAGCCAGCCACCACCAGCCAGCCCAAGCCGCAGAATCAGAGGCCGGCCTCCCAGGCTACGGGAGGCAGCATCGGCAGTGCATCGACGTCAACGGTGCCGCCCGCACCCAGTGCCAGCAGCAGCAGCGGCGTCGGCAGCGACCTGTCGCTCAACCTTCGTGGAGGCTCCCGCGGCACGTCG…
Probe name	Probe sequence	Gene target
B1_P1 (synapsin)_1	GAGGAGGGCAGCAAACGGAACTGGCTGGTGGTGGCTGGCTGGCCG	CTGGCTGGTGGTGGCTGGCTGGCCG
B1_P1 (synapsin)_2	GAGGAGGGCAGCAAACGGAATTGACGTCGATGCACTGCCGATGCT	TTGACGTCGATGCACTGCCGATGCT
B1_P1 (synapsin)_3	GAGGAGGGCAGCAAACGGAACCACGAAGGTTGAGCGACAGGTCGC	CCACGAAGGTTGAGCGACAGGTCGC
B1_P1 (synapsin)_4	GAGGAGGGCAGCAAACGGAACTGCACGCGTTGCAGCAGCGACTCC	CTGCACGCGTTGCAGCAGCGACTCC
B1_P1 (synapsin)_5	GAGGAGGGCAGCAAACGGAACGACGGATGCCACGGACGTCACGCT	CGACGGATGCCACGGACGTCACGCT
B1_P1 (synapsin)_6	GAGGAGGGCAGCAAACGGAATTGGACCAATCGGTATTCTGGTCAT	TTGGACCAATCGGTATTCTGGTCAT
B1_P2 (synapsin)_1	GGCCGGCCTCTGATTCTGCGGCTTGTAGAAGAGTCTTCCTTTACG	GGCCGGCCTCTGATTCTGCGGCTTG
B1_P2 (synapsin)_2	TGCTGGCACTGGGTGCGGGCGGCACTAGAAGAGTCTTCCTTTACG	TGCTGGCACTGGGTGCGGGCGGCAC
B1_P2 (synapsin)_3	GAAGGCGCCGACGTGCCGCGGGAGCTAGAAGAGTCTTCCTTTACG	GAAGGCGCCGACGTGCCGCGGGAGC
B1_P2 (synapsin)_4	TTGGTCTCTCGCGGCGCCGGTGAGCTAGAAGAGTCTTCCTTTACG	TTGGTCTCTCGCGGCGCCGGTGAGC
B1_P2 (synapsin)_5	CGCAACGGTCTCGGTTGTAACCACGTAGAAGAGTCTTCCTTTACG	CGCAACGGTCTCGGTTGTAACCACG
B1_P2 (synapsin)_6	CCAGGCAACCGTCGGCCACGGAAATTAGAAGAGTCTTCCTTTACG	CCAGGCAACCGTCGGCCACGGAAAT
B2_P1 (synapsin)_1	CCTCGTAAATCCTCATCAAAAGCGCGCGGTGATCGGAAGCAGCGT	AGCGCGCGGTGATCGGAAGCAGCGT
B2_P1 (synapsin)_2	CCTCGTAAATCCTCATCAAAGTCCTGGAAGTGGTAAATAGAGTTG	GTCCTGGAAGTGGTAAATAGAGTTG
B2_P1 (synapsin)_3	CCTCGTAAATCCTCATCAAACGATCAGAGGGAAGTTTTCCCTGCC	CGATCAGAGGGAAGTTTTCCCTGCC
B2_P1 (synapsin)_4	CCTCGTAAATCCTCATCAAACCGATCTTGATCACGACTGGGAACT	CCGATCTTGATCACGACTGGGAACT
B2_P1 (synapsin)_5	CCTCGTAAATCCTCATCAAACACGCCTGCTATATCCTGGAAGTCG	CACGCCTGCTATATCCTGGAAGTCG
B2_P1 (synapsin)_6	CCTCGTAAATCCTCATCAAATTTGAATGTGGATATCGTACTTCGC	TTTGAATGTGGATATCGTACTTCGC
B2_P2 (synapsin)_1	ACTCCGCCGAACTTCAGGCCGAGCAAAATCATCCAGTAAACCGCC	ACTCCGCCGAACTTCAGGCCGAGCA
B2_P2 (synapsin)_2	AAGTAGGTGCCCAAACACCCAAGGCAAATCATCCAGTAAACCGCC	AAGTAGGTGCCCAAACACCCAAGGC
B2_P2 (synapsin)_3	CGGCATAGTTGTGGTAGTAGGTCTGAAATCATCCAGTAAACCGCC	CGGCATAGTTGTGGTAGTAGGTCTG
B2_P2 (synapsin)_4	ACCTTGGCCACTCCGCTGTGCGCGTAAATCATCCAGTAAACCGCC	ACCTTGGCCACTCCGCTGTGCGCGT
B2_P2 (synapsin)_5	GGTGGAATATGTTCCTATCATTGCCAAATCATCCAGTAAACCGCC	GGTGGAATATGTTCCTATCATTGCC
B2_P2 (synapsin)_6	TAAACGCTTTATAGTTGGTACCAATAAATCATCCAGTAAACCGCC	TAAACGCTTTATAGTTGGTACCAAT
Yellow-like
ncbi: LOC112049058
CDS
ATGAAACTATTCGTGTTCATCGCGATCGTCGCAGTCGCGGCGGCCCAGGACAAGCAGCCGCGACCGCCGCAGCACCGCGAACAGTTCCGAGTTGTATACGAATGGCGGACTGTGGACTTCGAGTGGGAGTCGCCGGGAGATCGCGAGACCTCCCTAAACTCCAGCCGCTACATCCCCCAAAATGTGTTAATATCCGGCATCAACTTTTACAAAGACAATATATATTTGACGCTACCCCGGATGCTGGATGGCGTGCCGGCCACGCTCGCTTACATCCCGGCTAATCAAAACGACACCGCTCCGAAACTGAAGCCGTTCCCCAGCTGGAAGGATAACACTCTAGGCGATTGTTACGCTCTACAGTTCGTGCAGAACATCGAAATCGATCGCAATGGAATT…
Probe name	Probe sequence	Gene target
B2_P1 (yellow-like)_1	CCTCGTAAATCCTCATCAAACCGGGGTAGCGTCAAATATATATTG	CCGGGGTAGCGTCAAATATATATTG
B2_P1 (yellow-like)_2	CCTCGTAAATCCTCATCAAATCAGTTTCGGAGCGGTGTCGTTTTG	TCAGTTTCGGAGCGGTGTCGTTTTG
B2_P1 (yellow-like)_3	CCTCGTAAATCCTCATCAAATCGATGTTCTGCACGAACTGTAGAG	TCGATGTTCTGCACGAACTGTAGAG
B2_P1 (yellow-like)_4	CCTCGTAAATCCTCATCAAAGTCCGGGTTTTGAGTCAAAGTGCCG	GTCCGGGTTTTGAGTCAAAGTGCCG
B2_P1 (yellow-like)_5	CCTCGTAAATCCTCATCAAAGCGGGTAACGTTCCAATTTGTTCTC	GCGGGTAACGTTCCAATTTGTTCTC
B2_P1 (yellow-like)_6	CCTCGTAAATCCTCATCAAATCACCATCACGATTGTCAACCACCA	TCACCATCACGATTGTCAACCACCA
B2_P2 (yellow-like)_1	GAGCGTGGCCGGCACGCCATCCAGCAAATCATCCAGTAAACCGCC	GAGCGTGGCCGGCACGCCATCCAGC
B2_P2 (yellow-like)_2	TGTTATCCTTCCAGCTGGGGAACGGAAATCATCCAGTAAACCGCC	TGTTATCCTTCCAGCTGGGGAACGG
B2_P2 (yellow-like)_3	ATCCACATAATTCCATTGCGATCGAAAATCATCCAGTAAACCGCC	ATCCACATAATTCCATTGCGATCGA
B2_P2 (yellow-like)_4	TAACACTATGGAAGGCGGGCACTTAAAATCATCCAGTAAACCGCC	TAACACTATGGAAGGCGGGCACTTA
B2_P2 (yellow-like)_5	TGCTCGGGTTTACAACGTCTGCGGGAAATCATCCAGTAAACCGCC	TGCTCGGGTTTACAACGTCTGCGGG
B2_P2 (yellow-like)_6	GCGCTATTATCGGTAATGTACGCGAAAATCATCCAGTAAACCGCC	GCGCTATTATCGGTAATGTACGCGA
Zinc finger protein SNAI2-like (SNAI2)
ncbi: LOC112058590
CDS
ATGCTAGTGGAAGATTCTCAAACTGCCCGCGCGCTGATGACGAAGAAATATGCGCATTGTCCGCTGAAGAAGCGGCCGGTGCTGGTGCGGGAGGAGCGGCCGGCGACGCCGCCCACCACGCCGCCGCACCCCGCCCACATGGCTACGCGACTGTATTACGATTATAATTGTGACACAGAAAACGACGAGCCTCAAAATCTAAGCACAAAGCCTGAAGATTTATCGAAAACCGGCAACTACCCCAGCAAAGCAATGTCACCGGTTGCCGCAGCGGCTATCAAAGTTGAGCCGAAGGAGTGGTCCCAGCAACATCTGGACTACCTCGCCGCGTGTCGCGCCAGACTAGAGCCCATGGCCACGGAGCTCCCTCGGCCGACCCCGCAGTACGCCTACTTGCCC…
Probe name	Probe sequence	Gene target
B3_P1(SNAI2)_1	GTCCCTGCCTCTATATCTTTGTTGCTGGGACCACTCCTTCGGCTC	GTTGCTGGGACCACTCCTTCGGCTC
B3_P1(SNAI2)_2	GTCCCTGCCTCTATATCTTTGGGGTCGGCCGAGGGAGCTCCGTGG	GGGGTCGGCCGAGGGAGCTCCGTGG
B3_P1(SNAI2)_3	GTCCCTGCCTCTATATCTTTGGCTGGGGCGGCGGGGTACAGCTCC	GGCTGGGGCGGCGGGGTACAGCTCC
B3_P1(SNAI2)_4	GTCCCTGCCTCTATATCTTTGCGAACAGGACGAAGGCGGTGAGGC	GCGAACAGGACGAAGGCGGTGAGGC
B3_P1(SNAI2)_5	GTCCCTGCCTCTATATCTTTGCAGACACTGATACTCCGGAGTCTG	GCAGACACTGATACTCCGGAGTCTG
B3_P1(SNAI2)_6	GTCCCTGCCTCTATATCTTTTTTCGAAAGTCCCGAATACGTGGAG	TTTCGAAAGTCCCGAATACGTGGAG
B3_P2(SNAI2)_1	CGCGACACGCGGCGAGGTAGTCCAGTTCCACTCAACTTTAACCCG	CGCGACACGCGGCGAGGTAGTCCAG
B3_P2(SNAI2)_2	TAGAGGGTGGGCAAGTAGGCGTACTTTCCACTCAACTTTAACCCG	TAGAGGGTGGGCAAGTAGGCGTACT
B3_P2(SNAI2)_3	CACCTGTGGGTGCGCCGGGGGAGACTTCCACTCAACTTTAACCCG	CACCTGTGGGTGCGCCGGGGGAGAC
B3_P2(SNAI2)_4	AACGGAGATCTTCTGGGCAAGGGGGTTCCACTCAACTTTAACCCG	AACGGAGATCTTCTGGGCAAGGGGG
B3_P2(SNAI2)_5	GGGCACTGGTAGCGGGGACGACGAGTTCCACTCAACTTTAACCCG	GGGCACTGGTAGCGGGGACGACGAG
B3_P2(SNAI2)_6	GGCCGCCGCGCAGTGGTATTGCTGGTTCCACTCAACTTTAACCCG	GGCCGCCGCGCAGTGGTATTGCTGG
delta and Notch-like EGF repeat containing weary (wry)
ncbi: LOC112046872
CDS
ATGTCGGAGGAGTGCGCGCTCCGGCGAGGAGGCGAGGAGGAGTGCCCCCCGGTCATCGTGTCGTGGGAGGGGGCCGCTGACATTCAGAGCGGAGATATCCTTATCGTGCGCATCGCAGACTCTTCCCCGCTAGACACCTTTGTTAGCGCCGACTCTACCAACGGAACTATTGACACGAACTCTTCACATGATGAGGACAGGTCGCACCACACGATCCCCCAGCCCGCCGTGTACCAAGTGACGCGGCAAGGACACGAACACTGCGACGTCTCTGACGGGATGTTGCTCGATATTACGCCGTTAGACGAGAACGGATCGAAAATATTCACTCTCTACGACAAGGACCTCACTGAAGGCGTTAATTTATTAATAGTTGTATCTGAGACTTGGGGGTCACAA…
Probe name	Probe sequence	Gene target
B3_P1(wry)_1	GTCCCTGCCTCTATATCTTTCACTTGGTACACGGCGGGCTGGGGG	CACTTGGTACACGGCGGGCTGGGGG
B3_P1(wry)_2	GTCCCTGCCTCTATATCTTTTCTCGTCTAACGGCGTAATATCGAG	TCTCGTCTAACGGCGTAATATCGAG
B3_P1(wry)_3	GTCCCTGCCTCTATATCTTTGATACAACTATTAATAAATTAACGC	GATACAACTATTAATAAATTAACGC
B3_P1(wry)_4	GTCCCTGCCTCTATATCTTTTTGGGAATCGCCGCAGTTGTCCGAC	TTGGGAATCGCCGCAGTTGTCCGAC
B3_P1(wry)_5	GTCCCTGCCTCTATATCTTTCGCGGCAGCACTGGCACTCGTAGCC	CGCGGCAGCACTGGCACTCGTAGCC
B3_P1(wry)_6	GTCCCTGCCTCTATATCTTTCAGATGCCATTGTTCAGACAGGGTG	CAGATGCCATTGTTCAGACAGGGTG
B3_P1(wry)_7	GTCCCTGCCTCTATATCTTTCCTTCCAGTGAACCCGTATGGACAA	CCTTCCAGTGAACCCGTATGGACAA
B3_P1(wry)_8	GTCCCTGCCTCTATATCTTTTCATTGCCATGCTCATACAAGATCC	TCATTGCCATGCTCATACAAGATCC
B3_P2(wry)_1	GTCGCAGTGTTCGTGTCCTTGCCGCTTCCACTCAACTTTAACCCG	GTCGCAGTGTTCGTGTCCTTGCCGC
B3_P2(wry)_2	CGTAGAGAGTGAATATTTTCGATCCTTCCACTCAACTTTAACCCG	CGTAGAGAGTGAATATTTTCGATCC
B3_P2(wry)_3	CGAATGCATTGTGACCCCCAAGTCTTTCCACTCAACTTTAACCCG	CGAATGCATTGTGACCCCCAAGTCT
B3_P2(wry)_4	ATAGCAGACGCCCTTTCCTGTACAGTTCCACTCAACTTTAACCCG	ATAGCAGACGCCCTTTCCTGTACAG
B3_P2(wry)_5	TGTCCTCGCAGTGCGGGCCAGCGTATTCCACTCAACTTTAACCCG	TGTCCTCGCAGTGCGGGCCAGCGTA
B3_P2(wry)_6	CCGTTGAGCGGCTGCGAGAGGTCGATTCCACTCAACTTTAACCCG	CCGTTGAGCGGCTGCGAGAGGTCGA
B3_P2(wry)_7	AGAATAACAAGGGTCCTTCTCACATTTCCACTCAACTTTAACCCG	AGAATAACAAGGGTCCTTCTCACAT
B3_P2(wry)_8	AAGCGCAATGAAATGTTGTGGAACCTTCCACTCAACTTTAACCCG	AAGCGCAATGAAATGTTGTGGAACC
